# Supplementary material for: Whole-Genome Sequencing of a Colistin-Resistant Acinetobacter baumannii Strain Isolated at a Tertiary Health Facility in Pretoria, South Africa
Source: Antibiotics (Basel). 2022 Apr 28;11(5):594. doi: 10.3390/antibiotics11050594 (PMC9138137; doi:10.3390/antibiotics11050594)
Supplement: Supplementary file 1 [file antibiotics-11-00594-s001.zip]

Archive with 1 entries (1 files):
- antibiotics-1658602-supplementary.pdf
